# Supplementary material for: On the Lathrobium fauna of the Nanling National Nature Reserve, southern China (Coleoptera, Staphylinidae, Paederinae)
Source: Zookeys. 2021 Aug 3;1054:15–24. doi: 10.3897/zookeys.1054.68991 (PMC8355011; doi:10.3897/zookeys.1054.68991)
Supplement: XML Treatment for Lathrobium yangyihani [file zookeys.1054.68991-treatment1.xml]

<!DOCTYPE tp:taxon-treatment
  PUBLIC "-//TaxonX//DTD Taxonomic Treatment Publishing DTD v0 20100105//EN" "tax-treatment-NSO.dtd">
<tp:taxon-treatment xmlns:tp="http://www.plazi.org/taxpub"><tp:treatment-meta><kwd-group><label>Taxon classification</label><kwd><named-content xmlns:xlink="http://www.w3.org/1999/xlink" content-type="kingdom">Animalia</named-content></kwd><kwd><named-content xmlns:xlink="http://www.w3.org/1999/xlink" content-type="order">Coleoptera</named-content></kwd><kwd><named-content xmlns:xlink="http://www.w3.org/1999/xlink" content-type="family">Staphylinidae</named-content></kwd></kwd-group><mixed-citation publication-type="journal"><person-group><name><surname>Lin</surname><given-names>Xiao-Bin</given-names></name><name><surname>Zhen</surname><given-names>Yi-Dan</given-names></name><name><surname>Peng</surname><given-names>Zhong</given-names></name></person-group><article-title>On the <italic><tp:taxon-name><tp:taxon-name-part taxon-name-part-type="genus" reg="Lathrobium">Lathrobium</tp:taxon-name-part></tp:taxon-name></italic> fauna of the Nanling National Nature Reserve, southern China (<tp:taxon-name><tp:taxon-name-part taxon-name-part-type="order">Coleoptera</tp:taxon-name-part></tp:taxon-name>, <tp:taxon-name><tp:taxon-name-part taxon-name-part-type="family">Staphylinidae</tp:taxon-name-part></tp:taxon-name>, <tp:taxon-name><tp:taxon-name-part taxon-name-part-type="subfamily">Paederinae</tp:taxon-name-part></tp:taxon-name>)</article-title><source>Zookeys</source><day>03</day><month>8</month><year>2021</year><volume>1054</volume><fpage>15</fpage><lpage>24</lpage><pub-id pub-id-type="doi">10.3897/zookeys.1054.68991</pub-id></mixed-citation></tp:treatment-meta><tp:nomenclature><tp:taxon-name>
            <object-id xmlns:xlink="http://www.w3.org/1999/xlink" content-type="arpha" xlink:type="simple">177BA24D-4318-5222-A8F5-E1279D94DEAA</object-id>
            <tp:taxon-name-part taxon-name-part-type="genus" reg="Lathrobium">Lathrobium</tp:taxon-name-part>
            <tp:taxon-name-part taxon-name-part-type="species" reg="yangyihani">yangyihani</tp:taxon-name-part>
            <object-id xmlns:xlink="http://www.w3.org/1999/xlink" content-type="zoobank" xlink:type="simple">http://zoobank.org/8FACCDF3-F4DA-4688-99D9-FA3819B4DD2E</object-id>
          </tp:taxon-name><tp:taxon-authority>Lin &amp; Peng</tp:taxon-authority><tp:taxon-status xmlns:xlink="http://www.w3.org/1999/xlink" xlink:type="simple">sp. nov.</tp:taxon-status><xref ref-type="fig" rid="F1">Figures 1A</xref><xref ref-type="fig" rid="F2">, 2</xref><xref ref-type="fig" rid="F5">, 5</xref></tp:nomenclature><tp:treatment-sec sec-type="type material" id="SECID0EKHAC"><title>Type material.</title><p><bold><italic>Holotype</italic>:</bold> ♂, labeled ‘China: Guangdong Prov., Ruyuan County, Nanling National Nature Reserve, Hamashi, <named-content xmlns:xlink="http://www.w3.org/1999/xlink" content-type="dwc:verbatimCoordinates" xlink:type="simple"><named-content content-type="geo-json" specific-use="{&#34;type&#34;:&#34;Point&#34;,&#34;coordinates&#34;:[112.989167,24.926944]}" id="NCID0EYHAC" xlink:type="simple">24°55'37"N, 112°59'21"E</named-content></named-content>, 1,750 m, 01.V.2015, Peng, Tu &amp; Zhou leg.’ (<abbrev xmlns:xlink="http://www.w3.org/1999/xlink" content-type="institution" xlink:title="Insect Collection of Shanghai Normal University, Shanghai, China" id="ABBRID0E4HAC" xlink:type="simple">SNUC</abbrev>). <bold><italic>Paratypes</italic></bold>: 3 ♀♀, same data as the holotype (<abbrev xmlns:xlink="http://www.w3.org/1999/xlink" content-type="institution" xlink:title="Insect Collection of Shanghai Normal University, Shanghai, China" id="ABBRID0EFIAC" xlink:type="simple">SNUC</abbrev>); 2 ♀♀, labeled ‘China: Guangdong Prov., Ruyuan County, Guangdong Di Yi Feng, <named-content xmlns:xlink="http://www.w3.org/1999/xlink" content-type="dwc:verbatimCoordinates" xlink:type="simple"><named-content content-type="geo-json" specific-use="{&#34;type&#34;:&#34;Point&#34;,&#34;coordinates&#34;:[112.992061,24.924894]}" id="NCID0ENIAC" xlink:type="simple">24°55'29.62"N, 112°59'31.42"E</named-content></named-content>, 1,538–1,784 m, 28.VI.2020, Xia, Zhang, Yin &amp; Lin leg.’ (<abbrev xmlns:xlink="http://www.w3.org/1999/xlink" content-type="institution" xlink:title="Insect Collection of Shanghai Normal University, Shanghai, China" id="ABBRID0ESIAC" xlink:type="simple">SNUC</abbrev>); 2 ♀♀, labeled ‘China: Guangdong Prov., Ruyuan County, Nanling National Nature Reserve, Shikengkong, <named-content xmlns:xlink="http://www.w3.org/1999/xlink" content-type="dwc:verbatimCoordinates" xlink:type="simple"><named-content content-type="geo-json" specific-use="{&#34;type&#34;:&#34;Point&#34;,&#34;coordinates&#34;:[112.991389,24.925833]}" id="NCID0E1IAC" xlink:type="simple">24°55'33"N, 112°59'29"E</named-content></named-content>, 1,820 m, 30.IV.2015, Peng, Tu &amp; Zhou leg.’ (<abbrev xmlns:xlink="http://www.w3.org/1999/xlink" content-type="institution" xlink:title="Insect Collection of Shanghai Normal University, Shanghai, China" id="ABBRID0E6IAC" xlink:type="simple">SNUC</abbrev>); 1 ♀, labeled ‘China: Guangdong Prov., Ruyuan County, Nanling National Nature Reserve, Shikengkong, <named-content xmlns:xlink="http://www.w3.org/1999/xlink" content-type="dwc:verbatimCoordinates" xlink:type="simple"><named-content content-type="geo-json" specific-use="{&#34;type&#34;:&#34;Point&#34;,&#34;coordinates&#34;:[112.991667,24.927222]}" id="NCID0EHJAC" xlink:type="simple">24°55'38"N, 112°59'30"E</named-content></named-content>, 1,850 m, 27.IV.2015, Peng, Tu &amp; Zhou leg.’ (<abbrev xmlns:xlink="http://www.w3.org/1999/xlink" content-type="institution" xlink:title="Insect Collection of Shanghai Normal University, Shanghai, China" id="ABBRID0EMJAC" xlink:type="simple">SNUC</abbrev>); 1 ♀, labeled ‘China: Guangdong Prov., Ruyuan County, Nanling National Nature Reserve, Laopengyidui, <named-content xmlns:xlink="http://www.w3.org/1999/xlink" content-type="dwc:verbatimCoordinates" xlink:type="simple"><named-content content-type="geo-json" specific-use="{&#34;type&#34;:&#34;Point&#34;,&#34;coordinates&#34;:[113.022500,24.939167]}" id="NCID0EUJAC" xlink:type="simple">24°56'21"N, 113°01'21"E</named-content></named-content>, 1,260 m, 02.V.2015, Peng, Tu &amp; Zhou leg.’ (<abbrev xmlns:xlink="http://www.w3.org/1999/xlink" content-type="institution" xlink:title="Insect Collection of Shanghai Normal University, Shanghai, China" id="ABBRID0EZJAC" xlink:type="simple">SNUC</abbrev>); 1 ♂, 1 ♀, labeled ‘China: Guangdong Prov., Shixing County, Chebaling, <named-content xmlns:xlink="http://www.w3.org/1999/xlink" content-type="dwc:verbatimCoordinates" xlink:type="simple"><named-content content-type="geo-json" specific-use="{&#34;type&#34;:&#34;Point&#34;,&#34;coordinates&#34;:[114.188342,24.720075]}" id="NCID0EBKAC" xlink:type="simple">24°43'12.27"N, 114°11'18.03"E</named-content></named-content>, 904–1,004 m, 23.VI.2020, Xia, Zhang, Yin &amp; Lin leg.’ (<abbrev xmlns:xlink="http://www.w3.org/1999/xlink" content-type="institution" xlink:title="Insect Collection of Shanghai Normal University, Shanghai, China" id="ABBRID0EGKAC" xlink:type="simple">SNUC</abbrev>).</p></tp:treatment-sec><tp:treatment-sec sec-type="description" id="SECID0ELKAC"><title>Description.</title><p>Measurements (in mm) and ratios: <abbrev xmlns:xlink="http://www.w3.org/1999/xlink" xlink:title="Body length" id="ABBRID0ERKAC" xlink:type="simple">BL</abbrev> 5.34–6.67, <abbrev xmlns:xlink="http://www.w3.org/1999/xlink" xlink:title="length of forebody" id="ABBRID0EVKAC" xlink:type="simple">FL</abbrev> 2.19–2.67, <abbrev xmlns:xlink="http://www.w3.org/1999/xlink" xlink:title="head length" id="ABBRID0EZKAC" xlink:type="simple">HL</abbrev> 0.76–0.98, <abbrev xmlns:xlink="http://www.w3.org/1999/xlink" xlink:title="head width" id="ABBRID0E4KAC" xlink:type="simple">HW</abbrev> 0.78–0.87, <abbrev xmlns:xlink="http://www.w3.org/1999/xlink" xlink:title="length of antenna" id="ABBRID0EBLAC" xlink:type="simple">AnL</abbrev> 1.49–1.74, <abbrev xmlns:xlink="http://www.w3.org/1999/xlink" xlink:title="length of pronotum" id="ABBRID0EFLAC" xlink:type="simple">PL</abbrev> 1.00–1.09, <abbrev xmlns:xlink="http://www.w3.org/1999/xlink" xlink:title="maximum width of pronotum" id="ABBRID0EJLAC" xlink:type="simple">PW</abbrev> 0.82–0.93, <abbrev xmlns:xlink="http://www.w3.org/1999/xlink" xlink:title="elytral length" id="ABBRID0ENLAC" xlink:type="simple">EL</abbrev> 0.41–0.65, <abbrev xmlns:xlink="http://www.w3.org/1999/xlink" xlink:title="length of aedeagus" id="ABBRID0ERLAC" xlink:type="simple">AL</abbrev> 0.81–0.83, <abbrev xmlns:xlink="http://www.w3.org/1999/xlink" xlink:title="head length" id="ABBRID0EVLAC" xlink:type="simple">HL</abbrev>/<abbrev xmlns:xlink="http://www.w3.org/1999/xlink" xlink:title="head width" id="ABBRID0EZLAC" xlink:type="simple">HW</abbrev> 0.97–1.13, <abbrev xmlns:xlink="http://www.w3.org/1999/xlink" xlink:title="head width" id="ABBRID0E4LAC" xlink:type="simple">HW</abbrev>/<abbrev xmlns:xlink="http://www.w3.org/1999/xlink" xlink:title="maximum width of pronotum" id="ABBRID0EBMAC" xlink:type="simple">PW</abbrev> 0.90–1.00, <abbrev xmlns:xlink="http://www.w3.org/1999/xlink" xlink:title="head length" id="ABBRID0EFMAC" xlink:type="simple">HL</abbrev>/<abbrev xmlns:xlink="http://www.w3.org/1999/xlink" xlink:title="length of pronotum" id="ABBRID0EJMAC" xlink:type="simple">PL</abbrev> 0.75–0.92, <abbrev xmlns:xlink="http://www.w3.org/1999/xlink" xlink:title="length of pronotum" id="ABBRID0ENMAC" xlink:type="simple">PL</abbrev>/<abbrev xmlns:xlink="http://www.w3.org/1999/xlink" xlink:title="maximum width of pronotum" id="ABBRID0ERMAC" xlink:type="simple">PW</abbrev> 1.15–1.27, <abbrev xmlns:xlink="http://www.w3.org/1999/xlink" xlink:title="elytral length" id="ABBRID0EVMAC" xlink:type="simple">EL</abbrev>/<abbrev xmlns:xlink="http://www.w3.org/1999/xlink" xlink:title="length of pronotum" id="ABBRID0EZMAC" xlink:type="simple">PL</abbrev> 0.41–0.60.</p><p>Habitus as in Figure <xref ref-type="fig" rid="F1">1A</xref>. Body brown, legs, and antennae light brown.</p><fig id="F1" position="float" orientation="portrait"><object-id xmlns:xlink="http://www.w3.org/1999/xlink" content-type="doi" xlink:type="simple">10.3897/zookeys.1054.68991.figure1</object-id><object-id xmlns:xlink="http://www.w3.org/1999/xlink" content-type="arpha" xlink:type="simple">2F068078-5F86-5E06-A02A-2ECC8B5FA016</object-id><label>Figure 1.</label><caption><p>Male habitus of <italic><tp:taxon-name><tp:taxon-name-part taxon-name-part-type="genus" reg="Lathrobium">Lathrobium</tp:taxon-name-part></tp:taxon-name></italic> spp. <bold>A</bold><italic><tp:taxon-name><tp:taxon-name-part taxon-name-part-type="genus" reg="Lathrobium">L.</tp:taxon-name-part><tp:taxon-name-part taxon-name-part-type="species" reg="yangyihani">yangyihani</tp:taxon-name-part></tp:taxon-name></italic><bold>B</bold><italic><tp:taxon-name><tp:taxon-name-part taxon-name-part-type="genus" reg="Lathrobium">L.</tp:taxon-name-part><tp:taxon-name-part taxon-name-part-type="species" reg="jiaxingyangi">jiaxingyangi</tp:taxon-name-part></tp:taxon-name></italic><bold>C</bold><italic><tp:taxon-name><tp:taxon-name-part taxon-name-part-type="genus" reg="Lathrobium">L.</tp:taxon-name-part><tp:taxon-name-part taxon-name-part-type="species" reg="wangxingmini">wangxingmini</tp:taxon-name-part></tp:taxon-name></italic>. Scale bars: 1.0 mm.</p></caption><graphic xmlns:xlink="http://www.w3.org/1999/xlink" xlink:href="zookeys-1054-015-g001.jpg" position="float" orientation="portrait" xlink:type="simple" id="oo_572868.jpg"><uri content-type="original_file" xlink:type="simple">https://binary.pensoft.net/fig/572868</uri></graphic></fig><p>Head approximately as long as broad; punctation moderately coarse and sparse, sparser in median dorsal portion; interstices with shallow microreticulation; eyes small and composed of approximately 40 ommatidia.</p><p>Pronotum nearly parallel-sided; punctation somewhat sparser than that of head; impunctate midline broad; interstices without microsculpture.</p><p>Elytral punctation moderately dense, shallow, and ill-defined. Hind wings completely reduced.</p><p>Abdomen with fine and moderately sparse punctation, that of tergite VII somewhat sparser than that of anterior tergites; interstices with shallow microsculpture; posterior margin of tergite VII without palisade fringe.</p><p><bold>Male.</bold> Sternites III–VI unmodified; sternite VII (Fig. <xref ref-type="fig" rid="F2">2D</xref>) with very shallow postero-median impression without distinctly modified setae, posterior margin weakly concave in the middle; sternite VIII (Fig. <xref ref-type="fig" rid="F2">2E</xref>) with symmetric, subtriangular emargination and shallow impression; aedeagus as in Figure <xref ref-type="fig" rid="F2">2F and G</xref>, with stout ventral process of highly distinctive shape; dorsal plate with moderately long apical portion and very short basal portion; internal sac without sclerotized spines.</p><fig id="F2" position="float" orientation="portrait"><object-id xmlns:xlink="http://www.w3.org/1999/xlink" content-type="doi" xlink:type="simple">10.3897/zookeys.1054.68991.figure2</object-id><object-id xmlns:xlink="http://www.w3.org/1999/xlink" content-type="arpha" xlink:type="simple">CFF707AC-41DC-51C9-9963-28766212CF16</object-id><label>Figure 2.</label><caption><p><italic><tp:taxon-name><tp:taxon-name-part taxon-name-part-type="genus" reg="Lathrobium">Lathrobium</tp:taxon-name-part><tp:taxon-name-part taxon-name-part-type="species" reg="yangyihani">yangyihani</tp:taxon-name-part></tp:taxon-name></italic>. <bold>A</bold> female tergite VIII <bold>B</bold> female sternite VIII <bold>C</bold> female tergites IX–X. <bold>D</bold> male sternite VII <bold>E</bold> male sternite VIII <bold>F</bold> aedeagus in ventral view <bold>G</bold> aedeagus in lateral view. Scale bars: 0.5 mm.</p></caption><graphic xmlns:xlink="http://www.w3.org/1999/xlink" xlink:href="zookeys-1054-015-g002.jpg" position="float" orientation="portrait" xlink:type="simple" id="oo_572869.jpg"><uri content-type="original_file" xlink:type="simple">https://binary.pensoft.net/fig/572869</uri></graphic></fig><p><bold>Female.</bold> Posterior margin of tergite VIII (Fig. <xref ref-type="fig" rid="F2">2A</xref>) strongly convex. Posterior margin of sternite VIII (Fig. <xref ref-type="fig" rid="F2">2B</xref>) strongly convex and with moderately dense micropubescence; tergite IX (Fig. <xref ref-type="fig" rid="F2">2C</xref>) with very short, medially undivided antero-median portion and moderately long postero-lateral processes; tergite X (Fig. <xref ref-type="fig" rid="F2">2C</xref>) 2.5 times as long as antero-median portion of tergite IX.</p></tp:treatment-sec><tp:treatment-sec sec-type="comparisons" id="SECID0ENBAE"><title>Comparative notes.</title><p>The new species resembles <italic><tp:taxon-name><tp:taxon-name-part taxon-name-part-type="genus" reg="Lathrobium">L.</tp:taxon-name-part><tp:taxon-name-part taxon-name-part-type="species" reg="guangdongense">guangdongense</tp:taxon-name-part></tp:taxon-name></italic> Peng &amp; Li, 2014 in habitus and the similarly derived morphology of Sternites VII–VIII but differs from this species by the stouter ventral process and the simple internal sac of the aedeagus. For illustrations of <italic><tp:taxon-name><tp:taxon-name-part taxon-name-part-type="genus" reg="Lathrobium">L.</tp:taxon-name-part><tp:taxon-name-part taxon-name-part-type="species" reg="guangdongense">guangdongense</tp:taxon-name-part></tp:taxon-name></italic>, see Figure <xref ref-type="fig" rid="F3">3A–C</xref> and <xref ref-type="bibr" rid="B2">Peng et al. (2014)</xref>.</p><fig id="F3" position="float" orientation="portrait"><object-id xmlns:xlink="http://www.w3.org/1999/xlink" content-type="doi" xlink:type="simple">10.3897/zookeys.1054.68991.figure3</object-id><object-id xmlns:xlink="http://www.w3.org/1999/xlink" content-type="arpha" xlink:type="simple">2F47580B-A1AD-5B15-9D1B-72808DF0B1CA</object-id><label>Figure 3.</label><caption><p><italic><tp:taxon-name><tp:taxon-name-part taxon-name-part-type="genus" reg="Lathrobium">Lathrobium</tp:taxon-name-part><tp:taxon-name-part taxon-name-part-type="species" reg="guangdongense">guangdongense</tp:taxon-name-part></tp:taxon-name></italic> (<bold>A–C</bold>) and <italic><tp:taxon-name><tp:taxon-name-part taxon-name-part-type="genus" reg="Lathrobium">L.</tp:taxon-name-part><tp:taxon-name-part taxon-name-part-type="species" reg="jiaxingyangi">jiaxingyangi</tp:taxon-name-part></tp:taxon-name></italic> (<bold>D–G</bold>) <bold>A</bold> female tergite VIII <bold>B</bold> female sternite VIII <bold>C</bold> female tergites IX–X. <bold>D</bold> male sternite VII <bold>E</bold> male sternite VIII <bold>F</bold> aedeagus in ventral view <bold>G</bold> aedeagus in lateral view. Scale bars: 0.5 mm.</p></caption><graphic xmlns:xlink="http://www.w3.org/1999/xlink" xlink:href="zookeys-1054-015-g003.jpg" position="float" orientation="portrait" xlink:type="simple" id="oo_572870.jpg"><uri content-type="original_file" xlink:type="simple">https://binary.pensoft.net/fig/572870</uri></graphic></fig></tp:treatment-sec><tp:treatment-sec sec-type="etymology" id="SECID0EGEAE"><title>Etymology.</title><p>The species is named after Yi-Han Yang, who supported us on our field trips.</p></tp:treatment-sec><tp:treatment-sec sec-type="distribution" id="SECID0ELEAE"><title>Distribution and natural history.</title><p>The species was found in six adjacent localities in western Ruyuan County to southeastern Shixing County. A specimen was sifted, together with <italic><tp:taxon-name><tp:taxon-name-part taxon-name-part-type="genus" reg="Lathrobium">L.</tp:taxon-name-part><tp:taxon-name-part taxon-name-part-type="species" reg="guangdongense">guangdongense</tp:taxon-name-part></tp:taxon-name></italic>, from moist leaf litter of a secondary mixed and deciduous forest at an altitude of 1,260 m (Fig. <xref ref-type="fig" rid="F5">5</xref>).</p></tp:treatment-sec><tp:treatment-sec><!--Section generated to contain objects referenced in tp:taxon-treatment.--><fig id="F5" position="float" orientation="portrait"><object-id xmlns:xlink="http://www.w3.org/1999/xlink" content-type="doi" xlink:type="simple">10.3897/zookeys.1054.68991.figures5-7</object-id><object-id xmlns:xlink="http://www.w3.org/1999/xlink" content-type="arpha" xlink:type="simple">06073206-A3F6-5459-A91A-56EEFD67A57C</object-id><label>Figures 5–7.</label><caption><p>Collecting sites on the Nanling National Nature Reserve <bold>5</bold> type localities of <italic><tp:taxon-name><tp:taxon-name-part taxon-name-part-type="genus" reg="Lathrobium">Lathrobium</tp:taxon-name-part><tp:taxon-name-part taxon-name-part-type="species" reg="yangyihani">yangyihani</tp:taxon-name-part></tp:taxon-name></italic> (1,260 m) <bold>6</bold> type locality of <italic><tp:taxon-name><tp:taxon-name-part taxon-name-part-type="genus" reg="Lathrobium">Lathrobium</tp:taxon-name-part><tp:taxon-name-part taxon-name-part-type="species" reg="jiaxingyangi">jiaxingyangi</tp:taxon-name-part></tp:taxon-name></italic> (1,850 m) <bold>7</bold> type locality of <italic><tp:taxon-name><tp:taxon-name-part taxon-name-part-type="genus" reg="Lathrobium">Lathrobium</tp:taxon-name-part><tp:taxon-name-part taxon-name-part-type="species" reg="wangxingmini">wangxingmini</tp:taxon-name-part></tp:taxon-name></italic> (1,090 m).</p></caption><graphic xmlns:xlink="http://www.w3.org/1999/xlink" xlink:href="zookeys-1054-015-g005.jpg" position="float" orientation="portrait" xlink:type="simple" id="oo_572872.jpg"><uri content-type="original_file" xlink:type="simple">https://binary.pensoft.net/fig/572872</uri></graphic></fig></tp:treatment-sec><ref-list><ref id="B2"><mixed-citation xmlns:xlink="http://www.w3.org/1999/xlink" xlink:type="simple"><person-group><name name-style="western"><surname>Peng</surname><given-names>Z</given-names></name><name name-style="western"><surname>Li</surname><given-names>L-Z</given-names></name><name name-style="western"><surname>Zhao</surname><given-names>M-J</given-names></name></person-group> (<year>2014</year>) <article-title>Seventeen new species and additional records of <italic><tp:taxon-name><tp:taxon-name-part taxon-name-part-type="genus">Lathrobium</tp:taxon-name-part></tp:taxon-name></italic> (<tp:taxon-name><tp:taxon-name-part taxon-name-part-type="order">Coleoptera</tp:taxon-name-part></tp:taxon-name>, <tp:taxon-name><tp:taxon-name-part taxon-name-part-type="family">Staphylinidae</tp:taxon-name-part></tp:taxon-name>) from mainland China.</article-title><source>Zootaxa</source><volume>3780</volume>(<issue>1</issue>): <fpage>1</fpage>–<lpage>35</lpage>. <ext-link xlink:type="simple" ext-link-type="doi" xlink:href="10.11646/zootaxa.3780.1.1">https://doi.org/10.11646/zootaxa.3780.1.1</ext-link></mixed-citation></ref></ref-list></tp:taxon-treatment>
