# Supplementary material for: On the Lathrobium fauna of the Nanling National Nature Reserve, southern China (Coleoptera, Staphylinidae, Paederinae)
Source: Zookeys. 2021 Aug 3;1054:15–24. doi: 10.3897/zookeys.1054.68991 (PMC8355011; doi:10.3897/zookeys.1054.68991)
Supplement: XML Treatment for Lathrobium guangdongense [file zookeys.1054.68991-treatment2.xml]

<!DOCTYPE tp:taxon-treatment
  PUBLIC "-//TaxonX//DTD Taxonomic Treatment Publishing DTD v0 20100105//EN" "tax-treatment-NSO.dtd">
<tp:taxon-treatment xmlns:tp="http://www.plazi.org/taxpub"><tp:treatment-meta><kwd-group><label>Taxon classification</label><kwd><named-content xmlns:xlink="http://www.w3.org/1999/xlink" content-type="kingdom">Animalia</named-content></kwd><kwd><named-content xmlns:xlink="http://www.w3.org/1999/xlink" content-type="order">Coleoptera</named-content></kwd><kwd><named-content xmlns:xlink="http://www.w3.org/1999/xlink" content-type="family">Staphylinidae</named-content></kwd></kwd-group><mixed-citation publication-type="journal"><person-group><name><surname>Lin</surname><given-names>Xiao-Bin</given-names></name><name><surname>Zhen</surname><given-names>Yi-Dan</given-names></name><name><surname>Peng</surname><given-names>Zhong</given-names></name></person-group><article-title>On the <italic><tp:taxon-name><tp:taxon-name-part taxon-name-part-type="genus" reg="Lathrobium">Lathrobium</tp:taxon-name-part></tp:taxon-name></italic> fauna of the Nanling National Nature Reserve, southern China (<tp:taxon-name><tp:taxon-name-part taxon-name-part-type="order">Coleoptera</tp:taxon-name-part></tp:taxon-name>, <tp:taxon-name><tp:taxon-name-part taxon-name-part-type="family">Staphylinidae</tp:taxon-name-part></tp:taxon-name>, <tp:taxon-name><tp:taxon-name-part taxon-name-part-type="subfamily">Paederinae</tp:taxon-name-part></tp:taxon-name>)</article-title><source>Zookeys</source><day>03</day><month>8</month><year>2021</year><volume>1054</volume><fpage>15</fpage><lpage>24</lpage><pub-id pub-id-type="doi">10.3897/zookeys.1054.68991</pub-id></mixed-citation></tp:treatment-meta><tp:nomenclature><tp:taxon-name>
            <object-id xmlns:xlink="http://www.w3.org/1999/xlink" content-type="arpha" xlink:type="simple">FFD27766-BC12-5A82-B1EC-7A30EE0E0610</object-id>
            <tp:taxon-name-part taxon-name-part-type="genus" reg="Lathrobium">Lathrobium</tp:taxon-name-part>
            <tp:taxon-name-part taxon-name-part-type="species" reg="guangdongense">guangdongense</tp:taxon-name-part>
          </tp:taxon-name><tp:taxon-authority>Peng &amp; Li, 2014</tp:taxon-authority><xref ref-type="fig" rid="F3">Figure 3A–C</xref></tp:nomenclature><tp:treatment-sec sec-type="material" id="SECID0EIGAE"><title>Material studied.</title><p>3 ♂♂, 6 ♀♀, China: Guangdong Prov., Ruyuan County, Nanling National Nature Reserve, Laopengyidui, <named-content xmlns:xlink="http://www.w3.org/1999/xlink" content-type="dwc:verbatimCoordinates" xlink:type="simple"><named-content content-type="geo-json" specific-use="{&#34;type&#34;:&#34;Point&#34;,&#34;coordinates&#34;:[113.022500,24.939167]}" id="NCID0ERGAE" xlink:type="simple">24°56'21"N, 113°01'21"E</named-content></named-content>, 1,260 m, 02.V.2015, Peng, Tu &amp; Zhou leg. (<abbrev xmlns:xlink="http://www.w3.org/1999/xlink" content-type="institution" xlink:title="Insect Collection of Shanghai Normal University, Shanghai, China" id="ABBRID0EWGAE" xlink:type="simple">SNUC</abbrev>); 4 ♂♂, 3 ♀♀, China: Guangdong Prov., Ruyuan County, Nanling National Nature Reserve, Laopengkeng, <named-content xmlns:xlink="http://www.w3.org/1999/xlink" content-type="dwc:verbatimCoordinates" xlink:type="simple"><named-content content-type="geo-json" specific-use="{&#34;type&#34;:&#34;Point&#34;,&#34;coordinates&#34;:[113.007500,24.941389]}" id="NCID0E5GAE" xlink:type="simple">24°56'29"N, 113°00'27"E</named-content></named-content>, 1,360 m, 29.V.2015, Peng, Tu &amp; Zhou leg. (<abbrev xmlns:xlink="http://www.w3.org/1999/xlink" content-type="institution" xlink:title="Insect Collection of Shanghai Normal University, Shanghai, China" id="ABBRID0EDHAE" xlink:type="simple">SNUC</abbrev>); 1 ♀, China: Guangdong Prov., Ruyuan County, Nanling National Nature Reserve, Walkway, <named-content xmlns:xlink="http://www.w3.org/1999/xlink" content-type="dwc:verbatimCoordinates" xlink:type="simple"><named-content content-type="geo-json" specific-use="{&#34;type&#34;:&#34;Point&#34;,&#34;coordinates&#34;:[113.005000,24.932500]}" id="NCID0ELHAE" xlink:type="simple">24°55'57"N, 113°00'18"E</named-content></named-content>, 1,220 m, 28.IV.2015, Peng, Tu &amp; Zhou leg. (<abbrev xmlns:xlink="http://www.w3.org/1999/xlink" content-type="institution" xlink:title="Insect Collection of Shanghai Normal University, Shanghai, China" id="ABBRID0EQHAE" xlink:type="simple">SNUC</abbrev>); 2 ♂♂, China: Guangdong Prov., Ruyuan County, Nanling National Nature Reserve, Disilindao, <named-content xmlns:xlink="http://www.w3.org/1999/xlink" content-type="dwc:verbatimCoordinates" xlink:type="simple"><named-content content-type="geo-json" specific-use="{&#34;type&#34;:&#34;Point&#34;,&#34;coordinates&#34;:[112.997222,24.929722]}" id="NCID0EYHAE" xlink:type="simple">24°55'47"N, 112°59'50"E</named-content></named-content>, 1,500 m, 05.V.2015, Peng, Tu &amp; Zhou leg. (<abbrev xmlns:xlink="http://www.w3.org/1999/xlink" content-type="institution" xlink:title="Insect Collection of Shanghai Normal University, Shanghai, China" id="ABBRID0E4HAE" xlink:type="simple">SNUC</abbrev>); 1 ♂, China: Hunan Prov., Yizhang County, Mangshan Nature reserve, <named-content xmlns:xlink="http://www.w3.org/1999/xlink" content-type="dwc:verbatimCoordinates" xlink:type="simple"><named-content content-type="geo-json" specific-use="{&#34;type&#34;:&#34;Point&#34;,&#34;coordinates&#34;:[112.988333,24.940556]}" id="NCID0EFIAE" xlink:type="simple">24°56'26"N, 112°59'18"E</named-content></named-content>, 1400 m, 26.IV.2015, Peng, Tu &amp; Zhou leg. (<abbrev xmlns:xlink="http://www.w3.org/1999/xlink" content-type="institution" xlink:title="Insect Collection of Shanghai Normal University, Shanghai, China" id="ABBRID0EKIAE" xlink:type="simple">SNUC</abbrev>); 3 ♂♂, 4 ♀♀, China: Guangdong Prov., Ruyuan County, Nanling National Nature reserve, <named-content xmlns:xlink="http://www.w3.org/1999/xlink" content-type="dwc:verbatimCoordinates" xlink:type="simple"><named-content content-type="geo-json" specific-use="{&#34;type&#34;:&#34;Point&#34;,&#34;coordinates&#34;:[113.016250,24.928797]}" id="NCID0ESIAE" xlink:type="simple">24°55'43.67"N, 113°00'58.50"E</named-content></named-content>, 1,020 m, sifted, 27.VI.2020, Lin, Xia, Yin &amp; Zhang leg. (<abbrev xmlns:xlink="http://www.w3.org/1999/xlink" content-type="institution" xlink:title="Insect Collection of Shanghai Normal University, Shanghai, China" id="ABBRID0EXIAE" xlink:type="simple">SNUC</abbrev>); 1 ♂, 2 ♀♀, China: Hunan Prov., Xinning County, Shunhuang Shan Nature Reserve, <named-content xmlns:xlink="http://www.w3.org/1999/xlink" content-type="dwc:verbatimCoordinates" xlink:type="simple"><named-content content-type="geo-json" specific-use="{&#34;type&#34;:&#34;Point&#34;,&#34;coordinates&#34;:[110.992253,26.376061]}" id="NCID0E6IAE" xlink:type="simple">26°22'33.82"N, 110°59'32.11"E</named-content></named-content>, 1,112 m, sifted, 24.VIII.2020, leaf litter, sifted, Chong Li leg. (<abbrev xmlns:xlink="http://www.w3.org/1999/xlink" content-type="institution" xlink:title="Insect Collection of Shanghai Normal University, Shanghai, China" id="ABBRID0EEJAE" xlink:type="simple">SNUC</abbrev>); 2 ♂♂, 1 ♀, China: Guangdong Prov., Ruyuan County, Nanling Nature reserve, <named-content xmlns:xlink="http://www.w3.org/1999/xlink" content-type="dwc:verbatimCoordinates" xlink:type="simple"><named-content content-type="geo-json" specific-use="{&#34;type&#34;:&#34;Point&#34;,&#34;coordinates&#34;:[113.016403,24.928583]}" id="NCID0EMJAE" xlink:type="simple">24°55'42.9"N, 113°00'59.05"E</named-content></named-content>, 1,020–1,250 m, 04.V.2021, Hu, Lin, Zhou &amp; Li leg. (<abbrev xmlns:xlink="http://www.w3.org/1999/xlink" content-type="institution" xlink:title="Insect Collection of Shanghai Normal University, Shanghai, China" id="ABBRID0ERJAE" xlink:type="simple">SNUC</abbrev>); 2 ♀♀, China: Guangdong Prov., Ruyuan County, Nanling Nature reserve, <named-content xmlns:xlink="http://www.w3.org/1999/xlink" content-type="dwc:verbatimCoordinates" xlink:type="simple"><named-content content-type="geo-json" specific-use="{&#34;type&#34;:&#34;Point&#34;,&#34;coordinates&#34;:[113.002342,24.937833]}" id="NCID0EZJAE" xlink:type="simple">24°56'16.20"N, 113°00'8.43"E</named-content></named-content>, 980–1,350 m, 01.V.2021, Hu, Lin, Zhou &amp; Li leg. (<abbrev xmlns:xlink="http://www.w3.org/1999/xlink" content-type="institution" xlink:title="Insect Collection of Shanghai Normal University, Shanghai, China" id="ABBRID0E5JAE" xlink:type="simple">SNUC</abbrev>); 2 ♂♂, 2 ♀♀, China: Guangdong Prov., Ruyuan County, Nanling Nature reserve, Xiaohuangshan, <named-content xmlns:xlink="http://www.w3.org/1999/xlink" content-type="dwc:verbatimCoordinates" xlink:type="simple"><named-content content-type="geo-json" specific-use="{&#34;type&#34;:&#34;Point&#34;,&#34;coordinates&#34;:[113.024139,24.895750]}" id="NCID0EGKAE" xlink:type="simple">24°53'44.7"N, 113°01'26.9"E</named-content></named-content>, 1,270–1,570 m, 02.V.2021, Hu, Lin, Zhou &amp; Li leg. (<abbrev xmlns:xlink="http://www.w3.org/1999/xlink" content-type="institution" xlink:title="Insect Collection of Shanghai Normal University, Shanghai, China" id="ABBRID0ELKAE" xlink:type="simple">SNUC</abbrev>).</p></tp:treatment-sec><tp:treatment-sec sec-type="comments" id="SECID0EQKAE"><title>Comment.</title><p>The original description is based on four males. The previously unknown female sexual characters are as follows: posterior margin of tergite VIII (Fig. <xref ref-type="fig" rid="F2">2A</xref>) convex; posterior margin of sternite VIII (Fig. <xref ref-type="fig" rid="F2">2B</xref>) strongly convex and with moderately dense micropubescence; tergite IX (Fig. <xref ref-type="fig" rid="F2">2C</xref>) with median suture and long postero-lateral processes; tergite X (Fig. <xref ref-type="fig" rid="F2">2C</xref>) nearly reaching anterior margin of tergite IX. The above records from Hunan represent new province records. For illustrations of the habitus and the male sexual characters, see <xref ref-type="bibr" rid="B2">Peng et al. (2014)</xref>.</p></tp:treatment-sec><tp:treatment-sec><!--Section generated to contain objects referenced in tp:taxon-treatment.--><fig id="F3" position="float" orientation="portrait"><object-id xmlns:xlink="http://www.w3.org/1999/xlink" content-type="doi" xlink:type="simple">10.3897/zookeys.1054.68991.figure3</object-id><object-id xmlns:xlink="http://www.w3.org/1999/xlink" content-type="arpha" xlink:type="simple">2F47580B-A1AD-5B15-9D1B-72808DF0B1CA</object-id><label>Figure 3.</label><caption><p><italic><tp:taxon-name><tp:taxon-name-part taxon-name-part-type="genus" reg="Lathrobium">Lathrobium</tp:taxon-name-part><tp:taxon-name-part taxon-name-part-type="species" reg="guangdongense">guangdongense</tp:taxon-name-part></tp:taxon-name></italic> (<bold>A–C</bold>) and <italic><tp:taxon-name><tp:taxon-name-part taxon-name-part-type="genus" reg="Lathrobium">L.</tp:taxon-name-part><tp:taxon-name-part taxon-name-part-type="species" reg="jiaxingyangi">jiaxingyangi</tp:taxon-name-part></tp:taxon-name></italic> (<bold>D–G</bold>) <bold>A</bold> female tergite VIII <bold>B</bold> female sternite VIII <bold>C</bold> female tergites IX–X. <bold>D</bold> male sternite VII <bold>E</bold> male sternite VIII <bold>F</bold> aedeagus in ventral view <bold>G</bold> aedeagus in lateral view. Scale bars: 0.5 mm.</p></caption><graphic xmlns:xlink="http://www.w3.org/1999/xlink" xlink:href="zookeys-1054-015-g003.jpg" position="float" orientation="portrait" xlink:type="simple" id="oo_572870.jpg"><uri content-type="original_file" xlink:type="simple">https://binary.pensoft.net/fig/572870</uri></graphic></fig><fig id="F2" position="float" orientation="portrait"><object-id xmlns:xlink="http://www.w3.org/1999/xlink" content-type="doi" xlink:type="simple">10.3897/zookeys.1054.68991.figure2</object-id><object-id xmlns:xlink="http://www.w3.org/1999/xlink" content-type="arpha" xlink:type="simple">CFF707AC-41DC-51C9-9963-28766212CF16</object-id><label>Figure 2.</label><caption><p><italic><tp:taxon-name><tp:taxon-name-part taxon-name-part-type="genus" reg="Lathrobium">Lathrobium</tp:taxon-name-part><tp:taxon-name-part taxon-name-part-type="species" reg="yangyihani">yangyihani</tp:taxon-name-part></tp:taxon-name></italic>. <bold>A</bold> female tergite VIII <bold>B</bold> female sternite VIII <bold>C</bold> female tergites IX–X. <bold>D</bold> male sternite VII <bold>E</bold> male sternite VIII <bold>F</bold> aedeagus in ventral view <bold>G</bold> aedeagus in lateral view. Scale bars: 0.5 mm.</p></caption><graphic xmlns:xlink="http://www.w3.org/1999/xlink" xlink:href="zookeys-1054-015-g002.jpg" position="float" orientation="portrait" xlink:type="simple" id="oo_572869.jpg"><uri content-type="original_file" xlink:type="simple">https://binary.pensoft.net/fig/572869</uri></graphic></fig></tp:treatment-sec><ref-list><ref id="B2"><mixed-citation xmlns:xlink="http://www.w3.org/1999/xlink" xlink:type="simple"><person-group><name name-style="western"><surname>Peng</surname><given-names>Z</given-names></name><name name-style="western"><surname>Li</surname><given-names>L-Z</given-names></name><name name-style="western"><surname>Zhao</surname><given-names>M-J</given-names></name></person-group> (<year>2014</year>) <article-title>Seventeen new species and additional records of <italic><tp:taxon-name><tp:taxon-name-part taxon-name-part-type="genus">Lathrobium</tp:taxon-name-part></tp:taxon-name></italic> (<tp:taxon-name><tp:taxon-name-part taxon-name-part-type="order">Coleoptera</tp:taxon-name-part></tp:taxon-name>, <tp:taxon-name><tp:taxon-name-part taxon-name-part-type="family">Staphylinidae</tp:taxon-name-part></tp:taxon-name>) from mainland China.</article-title><source>Zootaxa</source><volume>3780</volume>(<issue>1</issue>): <fpage>1</fpage>–<lpage>35</lpage>. <ext-link xlink:type="simple" ext-link-type="doi" xlink:href="10.11646/zootaxa.3780.1.1">https://doi.org/10.11646/zootaxa.3780.1.1</ext-link></mixed-citation></ref></ref-list></tp:taxon-treatment>
