# Supplementary material for: On the Lathrobium fauna of the Nanling National Nature Reserve, southern China (Coleoptera, Staphylinidae, Paederinae)
Source: Zookeys. 2021 Aug 3;1054:15–24. doi: 10.3897/zookeys.1054.68991 (PMC8355011; doi:10.3897/zookeys.1054.68991)
Supplement: XML Treatment for Lathrobium jiaxingyangi [file zookeys.1054.68991-treatment3.xml]

<!DOCTYPE tp:taxon-treatment
  PUBLIC "-//TaxonX//DTD Taxonomic Treatment Publishing DTD v0 20100105//EN" "tax-treatment-NSO.dtd">
<tp:taxon-treatment xmlns:tp="http://www.plazi.org/taxpub"><tp:treatment-meta><kwd-group><label>Taxon classification</label><kwd><named-content xmlns:xlink="http://www.w3.org/1999/xlink" content-type="kingdom">Animalia</named-content></kwd><kwd><named-content xmlns:xlink="http://www.w3.org/1999/xlink" content-type="order">Coleoptera</named-content></kwd><kwd><named-content xmlns:xlink="http://www.w3.org/1999/xlink" content-type="family">Staphylinidae</named-content></kwd></kwd-group><mixed-citation publication-type="journal"><person-group><name><surname>Lin</surname><given-names>Xiao-Bin</given-names></name><name><surname>Zhen</surname><given-names>Yi-Dan</given-names></name><name><surname>Peng</surname><given-names>Zhong</given-names></name></person-group><article-title>On the <italic><tp:taxon-name><tp:taxon-name-part taxon-name-part-type="genus" reg="Lathrobium">Lathrobium</tp:taxon-name-part></tp:taxon-name></italic> fauna of the Nanling National Nature Reserve, southern China (<tp:taxon-name><tp:taxon-name-part taxon-name-part-type="order">Coleoptera</tp:taxon-name-part></tp:taxon-name>, <tp:taxon-name><tp:taxon-name-part taxon-name-part-type="family">Staphylinidae</tp:taxon-name-part></tp:taxon-name>, <tp:taxon-name><tp:taxon-name-part taxon-name-part-type="subfamily">Paederinae</tp:taxon-name-part></tp:taxon-name>)</article-title><source>Zookeys</source><day>03</day><month>8</month><year>2021</year><volume>1054</volume><fpage>15</fpage><lpage>24</lpage><pub-id pub-id-type="doi">10.3897/zookeys.1054.68991</pub-id></mixed-citation></tp:treatment-meta><tp:nomenclature><tp:taxon-name>
            <object-id xmlns:xlink="http://www.w3.org/1999/xlink" content-type="arpha" xlink:type="simple">B171589A-3AFE-56FD-AB35-54BF48C13F1A</object-id>
            <tp:taxon-name-part taxon-name-part-type="genus" reg="Lathrobium">Lathrobium</tp:taxon-name-part>
            <tp:taxon-name-part taxon-name-part-type="species" reg="jiaxingyangi">jiaxingyangi</tp:taxon-name-part>
            <object-id xmlns:xlink="http://www.w3.org/1999/xlink" content-type="zoobank" xlink:type="simple">http://zoobank.org/A2AC29DE-EA0E-438B-BEE4-1D131CFE0B1F</object-id>
          </tp:taxon-name><tp:taxon-authority>Lin &amp; Peng</tp:taxon-authority><tp:taxon-status xmlns:xlink="http://www.w3.org/1999/xlink" xlink:type="simple">sp. nov.</tp:taxon-status><xref ref-type="fig" rid="F1">Figures 1B</xref><xref ref-type="fig" rid="F3">, 3D–G</xref><xref ref-type="fig" rid="F5">, 6</xref></tp:nomenclature><tp:treatment-sec sec-type="type material" id="SECID0E6MAE"><title>Type material.</title><p><bold><italic>Holotype</italic>:</bold> ♂, labeled ‘China: Guangdong Prov., Ruyuan County, Nanling National Nature Reserve, Shikengkong, <named-content xmlns:xlink="http://www.w3.org/1999/xlink" content-type="dwc:verbatimCoordinates" xlink:type="simple"><named-content content-type="geo-json" specific-use="{&#34;type&#34;:&#34;Point&#34;,&#34;coordinates&#34;:[112.991389,24.925833]}" id="NCID0ENNAE" xlink:type="simple">24°55'33"N, 112°59'29"E</named-content></named-content>, 1,820 m, 30.IV.2015, Peng, Tu &amp; Zhou leg.’ (<abbrev xmlns:xlink="http://www.w3.org/1999/xlink" content-type="institution" xlink:title="Insect Collection of Shanghai Normal University, Shanghai, China" id="ABBRID0ESNAE" xlink:type="simple">SNUC</abbrev>). <bold><italic>Paratypes</italic></bold>: 1 ♂, same data, but ‘<named-content xmlns:xlink="http://www.w3.org/1999/xlink" content-type="dwc:verbatimCoordinates" xlink:type="simple"><named-content content-type="geo-json" specific-use="{&#34;type&#34;:&#34;Point&#34;,&#34;coordinates&#34;:[112.991667,24.927222]}" id="NCID0E4NAE" xlink:type="simple">24°55'38"N, 112°59'30"E</named-content></named-content>, 1,850 m, 27.IV.2015, Peng, Tu &amp; Zhou leg’ (<abbrev xmlns:xlink="http://www.w3.org/1999/xlink" content-type="institution" xlink:title="Insect Collection of Shanghai Normal University, Shanghai, China" id="ABBRID0ECOAE" xlink:type="simple">SNUC</abbrev>).</p></tp:treatment-sec><tp:treatment-sec sec-type="description" id="SECID0EHOAE"><title>Description.</title><p>Measurements (in mm) and ratios: <abbrev xmlns:xlink="http://www.w3.org/1999/xlink" xlink:title="Body length" id="ABBRID0ENOAE" xlink:type="simple">BL</abbrev> 7.95–8.34, <abbrev xmlns:xlink="http://www.w3.org/1999/xlink" xlink:title="length of forebody" id="ABBRID0EROAE" xlink:type="simple">FL</abbrev> 3.12–3.24, <abbrev xmlns:xlink="http://www.w3.org/1999/xlink" xlink:title="head length" id="ABBRID0EVOAE" xlink:type="simple">HL</abbrev> 1.09–1.14, <abbrev xmlns:xlink="http://www.w3.org/1999/xlink" xlink:title="head width" id="ABBRID0EZOAE" xlink:type="simple">HW</abbrev> 1.09, <abbrev xmlns:xlink="http://www.w3.org/1999/xlink" xlink:title="length of antenna" id="ABBRID0E4OAE" xlink:type="simple">AnL</abbrev> 1.99–2.16, <abbrev xmlns:xlink="http://www.w3.org/1999/xlink" xlink:title="length of pronotum" id="ABBRID0EBPAE" xlink:type="simple">PL</abbrev> 1.34–1.37, <abbrev xmlns:xlink="http://www.w3.org/1999/xlink" xlink:title="maximum width of pronotum" id="ABBRID0EFPAE" xlink:type="simple">PW</abbrev> 1.09–1.14, <abbrev xmlns:xlink="http://www.w3.org/1999/xlink" xlink:title="elytral length" id="ABBRID0EJPAE" xlink:type="simple">EL</abbrev> 0.68–0.73, <abbrev xmlns:xlink="http://www.w3.org/1999/xlink" xlink:title="length of aedeagus" id="ABBRID0ENPAE" xlink:type="simple">AL</abbrev> 1.55, <abbrev xmlns:xlink="http://www.w3.org/1999/xlink" xlink:title="head length" id="ABBRID0ERPAE" xlink:type="simple">HL</abbrev>/<abbrev xmlns:xlink="http://www.w3.org/1999/xlink" xlink:title="head width" id="ABBRID0EVPAE" xlink:type="simple">HW</abbrev> 1.00–1.04, <abbrev xmlns:xlink="http://www.w3.org/1999/xlink" xlink:title="head width" id="ABBRID0EZPAE" xlink:type="simple">HW</abbrev>/<abbrev xmlns:xlink="http://www.w3.org/1999/xlink" xlink:title="maximum width of pronotum" id="ABBRID0E4PAE" xlink:type="simple">PW</abbrev> 0.96–1.00, <abbrev xmlns:xlink="http://www.w3.org/1999/xlink" xlink:title="head length" id="ABBRID0EBQAE" xlink:type="simple">HL</abbrev>/<abbrev xmlns:xlink="http://www.w3.org/1999/xlink" xlink:title="length of pronotum" id="ABBRID0EFQAE" xlink:type="simple">PL</abbrev> 0.82–0.83, <abbrev xmlns:xlink="http://www.w3.org/1999/xlink" xlink:title="length of pronotum" id="ABBRID0EJQAE" xlink:type="simple">PL</abbrev>/<abbrev xmlns:xlink="http://www.w3.org/1999/xlink" xlink:title="maximum width of pronotum" id="ABBRID0ENQAE" xlink:type="simple">PW</abbrev> 1.20–1.22, <abbrev xmlns:xlink="http://www.w3.org/1999/xlink" xlink:title="elytral length" id="ABBRID0ERQAE" xlink:type="simple">EL</abbrev>/<abbrev xmlns:xlink="http://www.w3.org/1999/xlink" xlink:title="length of pronotum" id="ABBRID0EVQAE" xlink:type="simple">PL</abbrev> 0.51–0.53.</p><p>Habitus as in Figure <xref ref-type="fig" rid="F1">1B</xref>. Body dark reddish brown, legs reddish brown, antennae dark to light reddish brown.</p><p>Head punctation moderately fine and moderately dense, not sparser in median dorsal portion; interstices with shallow microsculpture. Eyes moderately small and composed of approximately 60 ommatidia.</p><p>Pronotum nearly parallel-sided; punctation somewhat sparser than that of head; impunctate midline broad; interstices without microsculpture.</p><p>Elytral punctation moderately dense and shallow. Hind wings completely reduced.</p><p>Abdomen with fine and moderately dense punctation, that of tergite VII somewhat sparser than that of anterior tergites; interstices with shallow, but distinct microsculpture; posterior margin of tergite VII without palisade fringe.</p><p><bold>Male.</bold> Sternites III–VI unmodified; sternite VII (Fig. <xref ref-type="fig" rid="F3">3D</xref>) strongly transverse and symmetric, with shallow median impression with modified short black setae, posterior margin broadly and very weakly concave; sternite VIII (Fig. <xref ref-type="fig" rid="F3">3E</xref>) approximately as long as broad, with moderately extensive median impression posteriorly, this impression with numerous distinctly modified, stout black setae, posterior excision relatively deep; aedeagus as in Figure <xref ref-type="fig" rid="F3">3F and G</xref>; ventral process weakly hooked apically in lateral view; dorsal plate with long apical portion and very short basal portion; internal sac with one sclerotized spine.</p><p><bold>Female.</bold> Unknown.</p></tp:treatment-sec><tp:treatment-sec sec-type="comparisons" id="SECID0EXRAE"><title>Comparative notes.</title><p><italic><tp:taxon-name><tp:taxon-name-part taxon-name-part-type="genus" reg="Lathrobium">Lathrobium</tp:taxon-name-part><tp:taxon-name-part taxon-name-part-type="species" reg="jiaxingyangi">jiaxingyangi</tp:taxon-name-part></tp:taxon-name></italic> resembles <italic><tp:taxon-name><tp:taxon-name-part taxon-name-part-type="genus" reg="Lathrobium">L.</tp:taxon-name-part><tp:taxon-name-part taxon-name-part-type="species" reg="wangxingmini">wangxingmini</tp:taxon-name-part></tp:taxon-name></italic> sp. nov. in having the similarly derived chaetotaxy of the asymmetric male sternite VIII and the long dorsal plate of the aedeagus. It is distinguished from <italic><tp:taxon-name><tp:taxon-name-part taxon-name-part-type="genus" reg="Lathrobium">L.</tp:taxon-name-part><tp:taxon-name-part taxon-name-part-type="species" reg="wangxingmini">wangxingmini</tp:taxon-name-part></tp:taxon-name></italic> by the lighter coloration, the smaller body size, the chaetotaxy of the male sternite VII, the shallower posterior excision of the male sternite VIII, and the morphology of the aedeagus (shape of ventral process; internal sac with one shorter sclerotized spine).</p></tp:treatment-sec><tp:treatment-sec sec-type="etymology" id="SECID0E5SAE"><title>Etymology.</title><p>The species is named after Xing-Yang Jia, who supported us on our field trips.</p></tp:treatment-sec><tp:treatment-sec sec-type="distribution" id="SECID0EDTAE"><title>Distribution and natural history.</title><p>The type locality is situated in the Nanling National Nature Reserve to western Ruyuan County, eastern Guangdong. The specimens were sifted from leaf litter and grass roots in shrub habitats at an altitude of 1,850 m (Fig. <xref ref-type="fig" rid="F5">6</xref>).</p></tp:treatment-sec><tp:treatment-sec><!--Section generated to contain objects referenced in tp:taxon-treatment.--><fig id="F1" position="float" orientation="portrait"><object-id xmlns:xlink="http://www.w3.org/1999/xlink" content-type="doi" xlink:type="simple">10.3897/zookeys.1054.68991.figure1</object-id><object-id xmlns:xlink="http://www.w3.org/1999/xlink" content-type="arpha" xlink:type="simple">2F068078-5F86-5E06-A02A-2ECC8B5FA016</object-id><label>Figure 1.</label><caption><p>Male habitus of <italic><tp:taxon-name><tp:taxon-name-part taxon-name-part-type="genus" reg="Lathrobium">Lathrobium</tp:taxon-name-part></tp:taxon-name></italic> spp. <bold>A</bold><italic><tp:taxon-name><tp:taxon-name-part taxon-name-part-type="genus" reg="Lathrobium">L.</tp:taxon-name-part><tp:taxon-name-part taxon-name-part-type="species" reg="yangyihani">yangyihani</tp:taxon-name-part></tp:taxon-name></italic><bold>B</bold><italic><tp:taxon-name><tp:taxon-name-part taxon-name-part-type="genus" reg="Lathrobium">L.</tp:taxon-name-part><tp:taxon-name-part taxon-name-part-type="species" reg="jiaxingyangi">jiaxingyangi</tp:taxon-name-part></tp:taxon-name></italic><bold>C</bold><italic><tp:taxon-name><tp:taxon-name-part taxon-name-part-type="genus" reg="Lathrobium">L.</tp:taxon-name-part><tp:taxon-name-part taxon-name-part-type="species" reg="wangxingmini">wangxingmini</tp:taxon-name-part></tp:taxon-name></italic>. Scale bars: 1.0 mm.</p></caption><graphic xmlns:xlink="http://www.w3.org/1999/xlink" xlink:href="zookeys-1054-015-g001.jpg" position="float" orientation="portrait" xlink:type="simple" id="oo_572868.jpg"><uri content-type="original_file" xlink:type="simple">https://binary.pensoft.net/fig/572868</uri></graphic></fig><fig id="F3" position="float" orientation="portrait"><object-id xmlns:xlink="http://www.w3.org/1999/xlink" content-type="doi" xlink:type="simple">10.3897/zookeys.1054.68991.figure3</object-id><object-id xmlns:xlink="http://www.w3.org/1999/xlink" content-type="arpha" xlink:type="simple">2F47580B-A1AD-5B15-9D1B-72808DF0B1CA</object-id><label>Figure 3.</label><caption><p><italic><tp:taxon-name><tp:taxon-name-part taxon-name-part-type="genus" reg="Lathrobium">Lathrobium</tp:taxon-name-part><tp:taxon-name-part taxon-name-part-type="species" reg="guangdongense">guangdongense</tp:taxon-name-part></tp:taxon-name></italic> (<bold>A–C</bold>) and <italic><tp:taxon-name><tp:taxon-name-part taxon-name-part-type="genus" reg="Lathrobium">L.</tp:taxon-name-part><tp:taxon-name-part taxon-name-part-type="species" reg="jiaxingyangi">jiaxingyangi</tp:taxon-name-part></tp:taxon-name></italic> (<bold>D–G</bold>) <bold>A</bold> female tergite VIII <bold>B</bold> female sternite VIII <bold>C</bold> female tergites IX–X. <bold>D</bold> male sternite VII <bold>E</bold> male sternite VIII <bold>F</bold> aedeagus in ventral view <bold>G</bold> aedeagus in lateral view. Scale bars: 0.5 mm.</p></caption><graphic xmlns:xlink="http://www.w3.org/1999/xlink" xlink:href="zookeys-1054-015-g003.jpg" position="float" orientation="portrait" xlink:type="simple" id="oo_572870.jpg"><uri content-type="original_file" xlink:type="simple">https://binary.pensoft.net/fig/572870</uri></graphic></fig><fig id="F5" position="float" orientation="portrait"><object-id xmlns:xlink="http://www.w3.org/1999/xlink" content-type="doi" xlink:type="simple">10.3897/zookeys.1054.68991.figures5-7</object-id><object-id xmlns:xlink="http://www.w3.org/1999/xlink" content-type="arpha" xlink:type="simple">06073206-A3F6-5459-A91A-56EEFD67A57C</object-id><label>Figures 5–7.</label><caption><p>Collecting sites on the Nanling National Nature Reserve <bold>5</bold> type localities of <italic><tp:taxon-name><tp:taxon-name-part taxon-name-part-type="genus" reg="Lathrobium">Lathrobium</tp:taxon-name-part><tp:taxon-name-part taxon-name-part-type="species" reg="yangyihani">yangyihani</tp:taxon-name-part></tp:taxon-name></italic> (1,260 m) <bold>6</bold> type locality of <italic><tp:taxon-name><tp:taxon-name-part taxon-name-part-type="genus" reg="Lathrobium">Lathrobium</tp:taxon-name-part><tp:taxon-name-part taxon-name-part-type="species" reg="jiaxingyangi">jiaxingyangi</tp:taxon-name-part></tp:taxon-name></italic> (1,850 m) <bold>7</bold> type locality of <italic><tp:taxon-name><tp:taxon-name-part taxon-name-part-type="genus" reg="Lathrobium">Lathrobium</tp:taxon-name-part><tp:taxon-name-part taxon-name-part-type="species" reg="wangxingmini">wangxingmini</tp:taxon-name-part></tp:taxon-name></italic> (1,090 m).</p></caption><graphic xmlns:xlink="http://www.w3.org/1999/xlink" xlink:href="zookeys-1054-015-g005.jpg" position="float" orientation="portrait" xlink:type="simple" id="oo_572872.jpg"><uri content-type="original_file" xlink:type="simple">https://binary.pensoft.net/fig/572872</uri></graphic></fig></tp:treatment-sec></tp:taxon-treatment>
