# Supplementary material for: On the Lathrobium fauna of the Nanling National Nature Reserve, southern China (Coleoptera, Staphylinidae, Paederinae)
Source: Zookeys. 2021 Aug 3;1054:15–24. doi: 10.3897/zookeys.1054.68991 (PMC8355011; doi:10.3897/zookeys.1054.68991)
Supplement: XML Treatment for Lathrobium wangxingmini [file zookeys.1054.68991-treatment4.xml]

<!DOCTYPE tp:taxon-treatment
  PUBLIC "-//TaxonX//DTD Taxonomic Treatment Publishing DTD v0 20100105//EN" "tax-treatment-NSO.dtd">
<tp:taxon-treatment xmlns:tp="http://www.plazi.org/taxpub"><tp:treatment-meta><kwd-group><label>Taxon classification</label><kwd><named-content xmlns:xlink="http://www.w3.org/1999/xlink" content-type="kingdom">Animalia</named-content></kwd><kwd><named-content xmlns:xlink="http://www.w3.org/1999/xlink" content-type="order">Coleoptera</named-content></kwd><kwd><named-content xmlns:xlink="http://www.w3.org/1999/xlink" content-type="family">Staphylinidae</named-content></kwd></kwd-group><mixed-citation publication-type="journal"><person-group><name><surname>Lin</surname><given-names>Xiao-Bin</given-names></name><name><surname>Zhen</surname><given-names>Yi-Dan</given-names></name><name><surname>Peng</surname><given-names>Zhong</given-names></name></person-group><article-title>On the <italic><tp:taxon-name><tp:taxon-name-part taxon-name-part-type="genus" reg="Lathrobium">Lathrobium</tp:taxon-name-part></tp:taxon-name></italic> fauna of the Nanling National Nature Reserve, southern China (<tp:taxon-name><tp:taxon-name-part taxon-name-part-type="order">Coleoptera</tp:taxon-name-part></tp:taxon-name>, <tp:taxon-name><tp:taxon-name-part taxon-name-part-type="family">Staphylinidae</tp:taxon-name-part></tp:taxon-name>, <tp:taxon-name><tp:taxon-name-part taxon-name-part-type="subfamily">Paederinae</tp:taxon-name-part></tp:taxon-name>)</article-title><source>Zookeys</source><day>03</day><month>8</month><year>2021</year><volume>1054</volume><fpage>15</fpage><lpage>24</lpage><pub-id pub-id-type="doi">10.3897/zookeys.1054.68991</pub-id></mixed-citation></tp:treatment-meta><tp:nomenclature><tp:taxon-name>
            <object-id xmlns:xlink="http://www.w3.org/1999/xlink" content-type="arpha" xlink:type="simple">2478B758-4B35-5CE5-8C26-B029AF1F493E</object-id>
            <tp:taxon-name-part taxon-name-part-type="genus" reg="Lathrobium">Lathrobium</tp:taxon-name-part>
            <tp:taxon-name-part taxon-name-part-type="species" reg="wangxingmini">wangxingmini</tp:taxon-name-part>
            <object-id xmlns:xlink="http://www.w3.org/1999/xlink" content-type="zoobank" xlink:type="simple">http://zoobank.org/A47F4DF3-D990-4DEB-A7C9-0F2F3891E52D</object-id>
          </tp:taxon-name><tp:taxon-authority>Peng &amp; Lin</tp:taxon-authority><tp:taxon-status xmlns:xlink="http://www.w3.org/1999/xlink" xlink:type="simple">sp. nov.</tp:taxon-status><xref ref-type="fig" rid="F1">Figures 1C</xref><xref ref-type="fig" rid="F4">, 4</xref><xref ref-type="fig" rid="F5">, 7</xref></tp:nomenclature><tp:treatment-sec sec-type="type material" id="SECID0ECVAE"><title>Type material.</title><p><bold><italic>Holotype</italic>:</bold> ♂, labeled ‘China: Guangdong Prov., Ruyuan County, Nanling National Nature Reserve, Walkway, <named-content xmlns:xlink="http://www.w3.org/1999/xlink" content-type="dwc:verbatimCoordinates" xlink:type="simple"><named-content content-type="geo-json" specific-use="{&#34;type&#34;:&#34;Point&#34;,&#34;coordinates&#34;:[113.005000,24.932500]}" id="NCID0EQVAE" xlink:type="simple">24°55'57"N, 113°00'18"E</named-content></named-content>, 1,220 m, 28.IV.2015, Peng, Tu &amp; Zhou leg.’ (<abbrev xmlns:xlink="http://www.w3.org/1999/xlink" content-type="institution" xlink:title="Insect Collection of Shanghai Normal University, Shanghai, China" id="ABBRID0EVVAE" xlink:type="simple">SNUC</abbrev>). <bold><italic>Paratypes</italic></bold>: 1 ♀, labeled ‘China: Guangdong Prov., Ruyuan County, Nanling National Nature Reserve, Shikengkong, <named-content xmlns:xlink="http://www.w3.org/1999/xlink" content-type="dwc:verbatimCoordinates" xlink:type="simple"><named-content content-type="geo-json" specific-use="{&#34;type&#34;:&#34;Point&#34;,&#34;coordinates&#34;:[112.991389,24.925833]}" id="NCID0EAWAE" xlink:type="simple">24°55'33"N, 112°59'29"E</named-content></named-content>, 1,820 m, 30.IV.2015, Peng, Tu &amp; Zhou leg.’ (<abbrev xmlns:xlink="http://www.w3.org/1999/xlink" content-type="institution" xlink:title="Insect Collection of Shanghai Normal University, Shanghai, China" id="ABBRID0EFWAE" xlink:type="simple">SNUC</abbrev>); 1 ♀, labeled ‘China: Guangdong Prov., Ruyuan County, Nanling National Nature Reserve, Shikengkong, <named-content xmlns:xlink="http://www.w3.org/1999/xlink" content-type="dwc:verbatimCoordinates" xlink:type="simple"><named-content content-type="geo-json" specific-use="{&#34;type&#34;:&#34;Point&#34;,&#34;coordinates&#34;:[112.991667,24.927222]}" id="NCID0ENWAE" xlink:type="simple">24°55'38"N, 112°59'30"E</named-content></named-content>, 1,850 m, 27.IV.2015, Peng, Tu &amp; Zhou leg’ (<abbrev xmlns:xlink="http://www.w3.org/1999/xlink" content-type="institution" xlink:title="Insect Collection of Shanghai Normal University, Shanghai, China" id="ABBRID0ESWAE" xlink:type="simple">SNUC</abbrev>); 1 ♀, labeled ‘China: Hunan Prov., Yizhang County, Mangshan Nature reserve, <named-content xmlns:xlink="http://www.w3.org/1999/xlink" content-type="dwc:verbatimCoordinates" xlink:type="simple"><named-content content-type="geo-json" specific-use="{&#34;type&#34;:&#34;Point&#34;,&#34;coordinates&#34;:[112.988333,24.940556]}" id="NCID0E1WAE" xlink:type="simple">24°56'26"N, 112°59'18"E</named-content></named-content>, 1,400 m, 26.IV.2015, Peng, Tu &amp; Zhou leg.’ (<abbrev xmlns:xlink="http://www.w3.org/1999/xlink" content-type="institution" xlink:title="Insect Collection of Shanghai Normal University, Shanghai, China" id="ABBRID0E6WAE" xlink:type="simple">SNUC</abbrev>); 1 ♂, 2 ♀♀, labeled ‘China: Guangdong Prov., Ruyuan County, Nanling National Nature Reserve, 1,090 m, 18.VI.2007, Huang &amp; Xu leg.’ (<abbrev xmlns:xlink="http://www.w3.org/1999/xlink" content-type="institution" xlink:title="Insect Collection of Shanghai Normal University, Shanghai, China" id="ABBRID0EEXAE" xlink:type="simple">SNUC</abbrev>).</p></tp:treatment-sec><tp:treatment-sec sec-type="description" id="SECID0EJXAE"><title>Description.</title><p>Measurements (in mm) and ratios: <abbrev xmlns:xlink="http://www.w3.org/1999/xlink" xlink:title="Body length" id="ABBRID0EPXAE" xlink:type="simple">BL</abbrev> 8.62–10.56, <abbrev xmlns:xlink="http://www.w3.org/1999/xlink" xlink:title="length of forebody" id="ABBRID0ETXAE" xlink:type="simple">FL</abbrev> 3.48–4.27, <abbrev xmlns:xlink="http://www.w3.org/1999/xlink" xlink:title="head length" id="ABBRID0EXXAE" xlink:type="simple">HL</abbrev> 1.30–1.67, <abbrev xmlns:xlink="http://www.w3.org/1999/xlink" xlink:title="head width" id="ABBRID0E2XAE" xlink:type="simple">HW</abbrev> 1.30–1.52, <abbrev xmlns:xlink="http://www.w3.org/1999/xlink" xlink:title="length of antenna" id="ABBRID0E6XAE" xlink:type="simple">AnL</abbrev> 2.32–2.70, <abbrev xmlns:xlink="http://www.w3.org/1999/xlink" xlink:title="length of pronotum" id="ABBRID0EDYAE" xlink:type="simple">PL</abbrev> 1.57–1.85, <abbrev xmlns:xlink="http://www.w3.org/1999/xlink" xlink:title="maximum width of pronotum" id="ABBRID0EHYAE" xlink:type="simple">PW</abbrev> 1.33–1.57, <abbrev xmlns:xlink="http://www.w3.org/1999/xlink" xlink:title="elytral length" id="ABBRID0ELYAE" xlink:type="simple">EL</abbrev> 0.61–0.83, <abbrev xmlns:xlink="http://www.w3.org/1999/xlink" xlink:title="length of aedeagus" id="ABBRID0EPYAE" xlink:type="simple">AL</abbrev> 2.25, <abbrev xmlns:xlink="http://www.w3.org/1999/xlink" xlink:title="head length" id="ABBRID0ETYAE" xlink:type="simple">HL</abbrev>/<abbrev xmlns:xlink="http://www.w3.org/1999/xlink" xlink:title="head width" id="ABBRID0EXYAE" xlink:type="simple">HW</abbrev> 1.00–1.15, <abbrev xmlns:xlink="http://www.w3.org/1999/xlink" xlink:title="head width" id="ABBRID0E2YAE" xlink:type="simple">HW</abbrev>/<abbrev xmlns:xlink="http://www.w3.org/1999/xlink" xlink:title="maximum width of pronotum" id="ABBRID0E6YAE" xlink:type="simple">PW</abbrev> 0.96–0.98, <abbrev xmlns:xlink="http://www.w3.org/1999/xlink" xlink:title="head length" id="ABBRID0EDZAE" xlink:type="simple">HL</abbrev>/<abbrev xmlns:xlink="http://www.w3.org/1999/xlink" xlink:title="length of pronotum" id="ABBRID0EHZAE" xlink:type="simple">PL</abbrev> 0.82–0.95, <abbrev xmlns:xlink="http://www.w3.org/1999/xlink" xlink:title="length of pronotum" id="ABBRID0ELZAE" xlink:type="simple">PL</abbrev>/<abbrev xmlns:xlink="http://www.w3.org/1999/xlink" xlink:title="maximum width of pronotum" id="ABBRID0EPZAE" xlink:type="simple">PW</abbrev> 1.18–1.19, <abbrev xmlns:xlink="http://www.w3.org/1999/xlink" xlink:title="elytral length" id="ABBRID0ETZAE" xlink:type="simple">EL</abbrev>/<abbrev xmlns:xlink="http://www.w3.org/1999/xlink" xlink:title="length of pronotum" id="ABBRID0EXZAE" xlink:type="simple">PL</abbrev> 0.39–0.45.</p><p>Habitus as in Fig. <xref ref-type="fig" rid="F4">4C</xref>. Body blackish brown, legs brown, antennae dark to light brown.</p><fig id="F4" position="float" orientation="portrait"><object-id xmlns:xlink="http://www.w3.org/1999/xlink" content-type="doi" xlink:type="simple">10.3897/zookeys.1054.68991.figure4</object-id><object-id xmlns:xlink="http://www.w3.org/1999/xlink" content-type="arpha" xlink:type="simple">7E311B1A-33EC-5FF3-953B-B0AADD29E666</object-id><label>Figure 4.</label><caption><p><italic><tp:taxon-name><tp:taxon-name-part taxon-name-part-type="genus" reg="Lathrobium">Lathrobium</tp:taxon-name-part><tp:taxon-name-part taxon-name-part-type="species" reg="wangxingmini">wangxingmini</tp:taxon-name-part></tp:taxon-name></italic>. <bold>A</bold> female tergite VIII <bold>B</bold> female sternite VIII <bold>C</bold> female tergites IX–X. <bold>D</bold> male sternite VII <bold>E</bold> male sternite VIII <bold>F</bold> aedeagus in ventral view <bold>G</bold> aedeagus in lateral view. Scale bars: 0.5 mm.</p></caption><graphic xmlns:xlink="http://www.w3.org/1999/xlink" xlink:href="zookeys-1054-015-g004.jpg" position="float" orientation="portrait" xlink:type="simple" id="oo_572871.jpg"><uri content-type="original_file" xlink:type="simple">https://binary.pensoft.net/fig/572871</uri></graphic></fig><p>Head transverse; punctation coarse and dense, sparser in median dorsal portion; interstices with distinct microsculpture.</p><p>Pronotum nearly parallel-sided; punctation somewhat sparser than that of head; impunctate midline broad; interstices without microsculpture. Eyes moderately big and composed of approximately 80 ommatidia.</p><p>Elytral punctation dense and defined. Hind wings completely reduced. Protarsi without appreciable sexual dimorphism, distinctly dilated.</p><p>Abdomen with fine and dense punctation, punctation of tergite VII slightly less dense than that of anterior tergites; interstices with shallow microsculpture; posterior margin of tergite VII without palisade fringe.</p><p><bold>Male.</bold> Sternites III–VI unmodified; sternite VII (Fig. <xref ref-type="fig" rid="F4">4D</xref>) strongly transverse, with shallow median impression posteriorly with numerous distinctly modified, short black setae, posterior margin nearly truncate; sternite VIII (Fig. <xref ref-type="fig" rid="F4">4E</xref>) strongly modified and of distinctive shape and chaetotaxy, with deep and extensive median impression, middle of this impression with unmodified pubescence, laterally with dense short and very stout black setae, posterior margin deep and weakly asymmetric; aedeagus as in Figure <xref ref-type="fig" rid="F4">4F and G</xref>; ventral process asymmetric and apically acute; dorsal plate with long apical portion and very short basal portion; internal sac with one long sclerotized spine.</p><p><bold>Female.</bold> Posterior margin of tergite VIII (Fig. <xref ref-type="fig" rid="F4">4A</xref>) strongly convex. Posterior margin of sternite VIII (Fig. <xref ref-type="fig" rid="F4">4B</xref>) strongly convex and with moderately dense micropubescence; tergite IX (Fig. <xref ref-type="fig" rid="F4">4C</xref>) with short antero-median portion and slender postero-lateral processes; tergite X (Fig. <xref ref-type="fig" rid="F4">4C</xref>) 2.5 times as long as antero-median portion of tergite IX.</p></tp:treatment-sec><tp:treatment-sec sec-type="comparisons" id="SECID0EP3AE"><title>Comparative notes.</title><p><italic><tp:taxon-name><tp:taxon-name-part taxon-name-part-type="genus" reg="Lathrobium">Lathrobium</tp:taxon-name-part><tp:taxon-name-part taxon-name-part-type="species" reg="wangxingmini">wangxingmini</tp:taxon-name-part></tp:taxon-name></italic> resembles <italic><tp:taxon-name><tp:taxon-name-part taxon-name-part-type="genus" reg="Lathrobium">L.</tp:taxon-name-part><tp:taxon-name-part taxon-name-part-type="species" reg="jiaxingyangi">jiaxingyangi</tp:taxon-name-part></tp:taxon-name></italic> sp. nov. in having the similarly derived chaetotaxy of the asymmetric male sternite VIII and the long dorsal plate of the aedeagus. It is distinguished from <italic><tp:taxon-name><tp:taxon-name-part taxon-name-part-type="genus" reg="Lathrobium">L.</tp:taxon-name-part><tp:taxon-name-part taxon-name-part-type="species" reg="jiaxingyangi">jiaxingyangi</tp:taxon-name-part></tp:taxon-name></italic> by the darker coloration, the larger body size, more dense short black setae in the impression of the male sternite VII, the deeper posterior excision of the male sternite VIII and the morphology of the aedeagus (shape of ventral process; internal sac with one longer sclerotized spine).</p></tp:treatment-sec><tp:treatment-sec sec-type="etymology" id="SECID0EW4AE"><title>Etymology.</title><p>The species is dedicated to Xing-Min Wang, who supported us on our field trips.</p></tp:treatment-sec><tp:treatment-sec sec-type="distribution" id="SECID0E24AE"><title>Distribution and natural history.</title><p>The species was found in five adjacent localities in western Ruyuan County to southern Yizhang County. Some specimens were sifted from the leaf litter of mixed deciduous forests at an altitude of 1,090 m (Fig. <xref ref-type="fig" rid="F5">7</xref>).</p><fig id="F5" position="float" orientation="portrait"><object-id xmlns:xlink="http://www.w3.org/1999/xlink" content-type="doi" xlink:type="simple">10.3897/zookeys.1054.68991.figures5-7</object-id><object-id xmlns:xlink="http://www.w3.org/1999/xlink" content-type="arpha" xlink:type="simple">06073206-A3F6-5459-A91A-56EEFD67A57C</object-id><label>Figures 5–7.</label><caption><p>Collecting sites on the Nanling National Nature Reserve <bold>5</bold> type localities of <italic><tp:taxon-name><tp:taxon-name-part taxon-name-part-type="genus" reg="Lathrobium">Lathrobium</tp:taxon-name-part><tp:taxon-name-part taxon-name-part-type="species" reg="yangyihani">yangyihani</tp:taxon-name-part></tp:taxon-name></italic> (1,260 m) <bold>6</bold> type locality of <italic><tp:taxon-name><tp:taxon-name-part taxon-name-part-type="genus" reg="Lathrobium">Lathrobium</tp:taxon-name-part><tp:taxon-name-part taxon-name-part-type="species" reg="jiaxingyangi">jiaxingyangi</tp:taxon-name-part></tp:taxon-name></italic> (1,850 m) <bold>7</bold> type locality of <italic><tp:taxon-name><tp:taxon-name-part taxon-name-part-type="genus" reg="Lathrobium">Lathrobium</tp:taxon-name-part><tp:taxon-name-part taxon-name-part-type="species" reg="wangxingmini">wangxingmini</tp:taxon-name-part></tp:taxon-name></italic> (1,090 m).</p></caption><graphic xmlns:xlink="http://www.w3.org/1999/xlink" xlink:href="zookeys-1054-015-g005.jpg" position="float" orientation="portrait" xlink:type="simple" id="oo_572872.jpg"><uri content-type="original_file" xlink:type="simple">https://binary.pensoft.net/fig/572872</uri></graphic></fig></tp:treatment-sec><tp:treatment-sec><!--Section generated to contain objects referenced in tp:taxon-treatment.--><fig id="F1" position="float" orientation="portrait"><object-id xmlns:xlink="http://www.w3.org/1999/xlink" content-type="doi" xlink:type="simple">10.3897/zookeys.1054.68991.figure1</object-id><object-id xmlns:xlink="http://www.w3.org/1999/xlink" content-type="arpha" xlink:type="simple">2F068078-5F86-5E06-A02A-2ECC8B5FA016</object-id><label>Figure 1.</label><caption><p>Male habitus of <italic><tp:taxon-name><tp:taxon-name-part taxon-name-part-type="genus" reg="Lathrobium">Lathrobium</tp:taxon-name-part></tp:taxon-name></italic> spp. <bold>A</bold><italic><tp:taxon-name><tp:taxon-name-part taxon-name-part-type="genus" reg="Lathrobium">L.</tp:taxon-name-part><tp:taxon-name-part taxon-name-part-type="species" reg="yangyihani">yangyihani</tp:taxon-name-part></tp:taxon-name></italic><bold>B</bold><italic><tp:taxon-name><tp:taxon-name-part taxon-name-part-type="genus" reg="Lathrobium">L.</tp:taxon-name-part><tp:taxon-name-part taxon-name-part-type="species" reg="jiaxingyangi">jiaxingyangi</tp:taxon-name-part></tp:taxon-name></italic><bold>C</bold><italic><tp:taxon-name><tp:taxon-name-part taxon-name-part-type="genus" reg="Lathrobium">L.</tp:taxon-name-part><tp:taxon-name-part taxon-name-part-type="species" reg="wangxingmini">wangxingmini</tp:taxon-name-part></tp:taxon-name></italic>. Scale bars: 1.0 mm.</p></caption><graphic xmlns:xlink="http://www.w3.org/1999/xlink" xlink:href="zookeys-1054-015-g001.jpg" position="float" orientation="portrait" xlink:type="simple" id="oo_572868.jpg"><uri content-type="original_file" xlink:type="simple">https://binary.pensoft.net/fig/572868</uri></graphic></fig></tp:treatment-sec></tp:taxon-treatment>
